# Supplementary material for: Sex differences in number processing: Differential systems for subtraction and multiplication were confirmed in men, but not in women
Source: Sci Rep. 2016 Dec 14;6:39064. doi: 10.1038/srep39064 (PMC5155285; doi:10.1038/srep39064)
Supplement: Supplementary Dataset 1 [file srep39064-s1.xls]

## Sheet: Tabelle1
vpnr	exclude	reason	Geschlecht	IQ	Alter	Testosteron	Progesteron	Estradiol	Reihenfolge	Sub_RT_CL	Sub_ER_CL	Sub_RT_CS	Sub_ER_CS	Sub_RT_IL	Sub_ER_IL	Sub_RT_IS	Sub_ER_IS	Mult_RT_unrel_cons	Mult_ER_unrel_cons	Mult_RT_unrel_incons	Mult_ER_unrel_incons	Mult_RT_rel_cons	Mult_ER_rel_cons	Mult_RT_rel_incons	Mult_ER_rel_incons	Sub_MeanRT	Sub_MeanER	Mult_MeanRT	Mult_MeanER
2	0		male		24	53.84	10.89	1.71	2	3066.28	10.71	2851.41	6.9	3696.52	6.9	3543.57	25	1316.25	6.25	1423.07	0	1351.48	12.5	1473.87	10.94	3289.45	12.38	1391.17	7.42
3	0		male	120	25	256.61	143.25	3.93	1	2708.24	9.38	2353.26	0	3467.3	6.25	2765.07	12.5	1140.55	3.13	1071.68	0	1179.14	9.38	1067.65	12.5	2823.47	7.03	1114.76	6.25
4	1	left handed	male	120	20	46.44	9.56	1.88	2	4293.43	9.38	3667.07	6.25	3974.9	9.38	3609.17	6.25	1466.24	9.38	1516.09	0	1521.84	9.38	1598.63	3.13	3886.14	7.82	1525.7	5.47
5	0		male		21	229.56	123.1	2.13	1	2505.87	28.13	2414.5	18.75	2390.28	43.75	2409.65	46.88	1006.22	0	1068.13	3.13	1050.7	10.94	1089.25	12.5	2430.08	34.38	1053.58	6.64
6	0		male	94	27	69.93	8.98	1.83	2	3623.04	15.63	3090.18	12.5	3802.12	21.88	3562.31	9.38	1332.41	0	1422.81	0	1414.72	10.94	1362.33	3.13	3519.41	14.85	1383.07	3.52
8	0		male	120	23	115.44	23.17	1.3	2	3470.65	3.13	2482.74	3.13	3842.73	6.25	3416.17	9.38	1364.03	3.13	1371.71	3.13	1430.41	9.38	1438.32	4.69	3303.07	5.47	1401.12	5.08
9	0		male	120	19	77.62	21.35	1.57	1	2439.16	0	2271.47	0	3002.29	3.13	2719.58	3.13	1118.09	0	1210.13	0	1202.05	3.13	1225.06	3.13	2608.13	1.57	1188.83	1.57
10	0		male	120	26	123.78	23.78	1.92	2	4847.32	3.13	4885.77	3.13	5396.89	9.38	5526.75	9.38	1313.84	0	1376.13	0	1420.34	3.13	1502.97	3.13	5164.18	6.26	1403.32	1.57
11	0		male	120	19	77.39	7.21	1.18	1	2723.13	6.25	2615.47	6.25	2568.79	9.38	2858.7	6.25	1214.07	6.25	1247.65	3.13	1309.55	9.38	1322.51	4.69	2691.52	7.03	1273.45	5.86
12	0		male	120	24	116.89	27.06	1.6	2	2492.06	3.13	2333.9	3.13	2458.32	3.13	2648.78	0	1244.17	6.25	1129.16	3.13	1321.93	12.5	1260.63	10.94	2483.27	2.35	1238.97	8.21
13	0		male	120	24	88.65	14.05	1.43	1	3258.2	3.13	3389.23	3.13	4060.68	12.5	4133.29	9.38	1346.22	0	1244.66	0	1405.98	7.81	1328.63	6.25	3710.35	7.04	1331.37	3.51
17	0		male	120	24	178.83	19.82	2	1	2382.77	3.13	2521.9	3.13	2997.03	3.13	2881.53	0	1253	0	1304.35	3.13	1356.02	4.69	1365.07	7.81	2695.81	2.35	1319.61	3.91
18	0		male	120	40	37.3	14.24	1.48	2	3052.75	0	3001.57	6.25	4075.34	9.38	4038.04	28.13	1346.25	0	1588.59	0	1372.32	3.13	1540.16	1.56	3541.93	10.94	1461.83	1.17
19	0		male	120	24	96.83	106.61	1.59	1	3666.1	3.13	3239.87	3.13	4211	12.5	4003.48	28.13	1450.93	6.25	1449.87	3.13	1473.98	10.94	1523.84	10.94	3780.11	11.72	1474.66	7.81
23	0		male	120	25	74.95	15.5	2.12	1	3382.86	9.38	3243.07	12.5	3853.36	12.5	4061.42	18.75	1222.59	0	1258.06	0	1266.92	3.13	1323.95	3.13	3635.18	13.28	1267.88	1.57
28	0		male	120	25	51.42	11.65	1.77	2	3284.36	12.5	2963.74	3.13	3745.42	3.13	3829.77	3.13	1715.7	6.25	1663.77	3.13	1721.24	14.06	1668.47	9.38	3455.82	5.47	1692.3	8.21
29	0		male	120	21	96.01	25.73	2.37	2	3768	9.38	3268.17	6.25	4286	12.5	3856.15	18.75	1702.23	12.5	1709.21	6.25	1670.42	17.19	1742.43	9.38	3794.58	11.72	1706.07	11.33
30	0		male	102	23	105.35	51.53	1.96	2	2325.86	6.25	2125.09	0	2403.06	3.13	2106.55	6.25	978.06	0	925.94	0	1022.97	1.56	1000.89	1.56	2240.14	3.91	981.97	0.78
33	0		male	120	21	140.37	154.44	2.11	1	3874.15	18.75	3894.11	15.63	4112.87	28.13	4230.89	9.38	1372.04	15.63	1505.33	15.63	1518.09	17.19	1477.86	21.88	4028.01	17.97	1468.33	17.58
34	0		male		24	115.83	18.45	2.57	2	3019.9	6.25	3001.28	0	3620.47	6.25	3473.67	3.13	1112.25	0	1145.75	0	1163.08	1.56	1203.43	1.56	3278.83	3.91	1156.13	0.78
35	0		male	109	24	129.94	30.12	3.07	1	2978.14	9.38	2411.35	3.13	2777.06	0	2775.87	3.13	1218.75	0	1242.83	6.25	1322.36	4.69	1370.12	7.81	2735.6	3.91	1288.51	4.69
39	0		male	102	25	264.94	26.17	2.3	2	3128.7	6.25	2738.11	15.63	3697.42	18.75	3358.81	15.63	1248.5	0	1335.34	0	1302.28	10.94	1403.6	10.94	3230.76	14.07	1322.43	5.47
40	0		male		34	241.23	62.93	3.56	1	4370.39	21.88	4164.05	31.25	5051.58	34.38	5628.53	31.25	1488.66	0	1548.93	0	1506.66	1.56	1521.03	0	4803.64	29.69	1516.32	0.39
41	0		male		28	188.53	52.08	1.56	2	2973.91	0	2094.41	0	3805.25	0	2548.75	0	1262.47	0	1265.94	0	1312.05	0	1319.06	3.13	2855.58	0	1289.88	0.78
42	0		male	129	27	139.35	24.7	1.88	1	3340.56	15.63	3085.74	15.63	3938.81	15.63	3697.31	18.75	1276.87	6.25	1127	0	1279.7	4.69	1196.56	4.69	3515.6	16.41	1220.03	3.91
44	0		male	120	22	49.22	39.6	2.05	1	4481.48	9.38	3964.87	6.25	3922.5	43.75	3944.2	53.13	1198.07	12.5	1231.81	0	1246.26	7.81	1314.52	1.56	4078.26	28.13	1247.67	5.47
45	0		male		28	136.01	93.75	4.03	2	1930.13	3.13	1826.37	6.25	1956.11	12.5	1923.9	6.25	1223.07	3.13	1462	3.13	1390.17	6.25	1507.75	9.38	1909.13	7.03	1395.75	5.47
46	0		male	120	24	58.07	19.03	2.89	2	3890.35	3.13	4004.1	9.38	4040.55	9.38	4148.58	3.13	1396.21	0	1563.87	0	1585.6	10.94	1711.63	6.25	4020.9	6.26	1564.33	4.3
47	1	head movements	male	94	21	292.82	200.33	2.62	1	4266.92	18.75	4232.94	3.13	4874.32	21.88	4245.58	34.38	1492.36	18.75	1608.41	12.5	1520.37	25	1602.07	15.63	4404.94	19.54	1555.8	17.97
49	0		male	90	32	28.58	10.6	1.66	1	2614.1	9.38	2778.45	31.25	3312.11	43.75	2926.14	56.25	1521	21.88	1468.1	9.38	1534.57	23.44	1587.71	18.75	2907.7	35.16	1527.85	18.36
53	0		male	120	32	194.79	179.22	3.79	1	2986.65	3.13	2728.74	3.13	3118	15.63	3013.7	6.25	1797	6.25	1724.24	9.38	1728	7.81	1689.04	15.63	2961.77	7.04	1734.57	9.77
54	0		male		23	168.62	49.15	3.49	2	3022.92	25	3009.74	28.13	3348.88	18.75	3337.33	31.25	1116.04	15.63	1225.17	9.38	1176.5	25	1238.79	18.75	3179.72	25.78	1189.13	17.19
55	0		male		39	51.28	17.92	2.48	1	3248.33	12.5	3724	12.5	3388.83	12.5	3672.63	15.63	1746.19	3.13	1758.83	0	1713.57	9.38	1728.23	1.56	3508.45	13.28	1736.71	3.52
56	0		male		23	112.64	47.74	2.21	2	4070.52	15.63	3741.83	9.38	4509.46	25	4419.6	0	1425.03	0	1463.35	0	1490.96	10.94	1661.89	9.38	4185.35	12.5	1510.31	5.08
58	0		male	90	25	56.98	43.87	2.17	2	3365.71	25	3097.43	6.25	3404.81	34.38	3413.44	21.88	1218.19	3.13	1156.03	0	1265.32	9.38	1213	6.25	3320.35	21.88	1213.14	4.69
59	0		male	120	20	55.32	82.94	3.06	1	3170.72	0	2547.91	0	3908.97	0	3449.22	28.13	1162.69	0	1216.16	0	1221.71	3.13	1303.27	3.13	3269.2	7.03	1225.96	1.57
62	0		male	90	28	51.99	47.85	2.27	2	3960.66	9.38	3847.88	15.63	4688.32	12.5	4384.83	28.13	1631.27	6.25	1684.97	3.13	1660.45	12.5	1667.52	12.5	4220.42	16.41	1661.05	8.59
64	0		male	120	20	223.85	94.58	2.65	2	2231.39	12.5	2057.03	6.25	2511.3	6.25	2618	12.5	873.32	3.13	857.65	3.13	917.05	4.69	881.12	10.94	2354.43	9.38	882.29	5.47
65	0		male	120	26	325.69	337.32	4.85	1	2985.81	15.63	2591.23	18.75	3776.74	28.13	3738.32	37.5	1187.9	6.25	1189	3.13	1279.44	15.63	1281.09	6.25	3273.02	25	1234.36	7.81
66	1	head movements	male	109	22	135.3	22.34	2.38	2	3331.88	6.25	3173.12	12.5	3257.9	15.63	3607.69	12.5	1431.31	0	1582	6.25	1516.35	10.94	1572.88	6.25	3342.65	11.72	1525.64	5.86
67	0		male	94	24	106.64	233.08	2.37	1	4186.27	18.75	3777.38	18.75	4408.76	43.75	4388.45	31.25	1575.81	12.5	1609.17	12.5	1645.2	20.31	1616.23	26.56	4190.22	28.13	1611.6	17.97
68	0		male		27	53.6	10.02	1.81	2	3434.23	12.5	3503.71	12.5	3751.64	25	3521.38	34.38	1574.23	6.25	1646.6	0	1618.11	17.19	1615.3	3.13	3552.74	21.1	1613.56	6.64
69	0		male		20	122.16	39.51	2.04	1	3517.59	0	3181.9	6.25	3727.78	12.5	3466.69	9.38	1243.03	0	1236.13	0	1369.08	3.13	1318.41	7.81	3473.49	7.03	1291.66	2.74
70	1	head movements	male	90	20	109.48	42.15	1.96	2	3410.07	12.5	3745.41	6.25	3993.57	21.88	3484.25	21.88	1758.8	6.25	1684.93	6.25	1882.25	12.5	1717.92	14.06	3658.33	15.63	1760.98	9.77
73	1	drop out	male		24	139.64	46.59	2.25	1									1394.84	3.13	1548.33	18.75	1533.74	15.63	1569.71	29.69			1511.66	16.8
1	1	dummy	female							2593.31	9.38	2634.19	0	3055.88	0	2845.74	3.13									2782.28	3.13
7	1	low P, wrong cycle phase	female	120	28	34.54	13.08	2.34	1	3905.46	18.75	4188.15	15.63	4651.95	34.38	4636.8	21.88	1481.9	9.38	1487.87	0	1587.81	14.06	1534.8	9.38	4345.59	22.66	1523.1	8.21
14	0		female	120	18	26.5	121.11	1.75	2	2792.4	6.25	2855.32	12.5	3135.11	15.63	2924.62	9.38	1055.35	3.13	1026.63	0	1116.47	14.06	1096.49	4.69	2926.86	10.94	1073.74	5.47
15	1	contraception!	female	120						4045.31	9.38	3640.45	9.38	4121.68	31.25	3952.96	12.5									3940.1	15.63
16	0		female	120	23	31.18	123.84	2.56	2	2548	0	2431.87	3.13	2939.44	15.63	2537.53	0	1048.44	0	1148.19	3.13	1172.23	6.25	1225.68	10.94	2614.21	4.69	1148.64	5.08
20	0		female	120	24	53.9	55.7	2.28	2	2211.93	6.25	2072.46	12.5	2378.9	3.13	2428.88	0	912.16	0	917.72	0	945.6	3.13	979.36	0	2273.04	5.47	938.71	0.78
21	1	low P, wrong cycle phase	female	109	19	29.77	10.21	2.26	1	3413.52	3.13	3251.22	0	4913.18	12.5	4600.62	6.25	1689.71	9.38	1760.84	0	1827.08	14.06	1849.46	3.13	4044.64	5.47	1781.77	6.64
22	1	low P, wrong cycle phase	female	120	22	22.11	9.24	2.15	2	2509.17	9.38	2145.74	3.13	2970.66	0	2396.39	3.13	1257.65	0	1232.47	0	1304.47	4.69	1282.22	6.25	2505.49	3.91	1269.2	2.74
24	0		female	120	25	38.95	91.83	2.76	2	2413.5	6.25	2346.17	6.25	2794.74	3.13	2388.93	6.25	1142.68	3.13	1214.78	0	1283.1	7.81	1296	3.13	2485.84	5.47	1234.14	3.52
25	0		female	120	24	54.57	277.83	4.03	1	3196.07	6.25	3285.26	15.63	4277.69	18.75	4344.23	3.13	1523.53	0	1424.06	3.13	1496.98	6.25	1512.44	6.25	3775.81	10.94	1489.25	3.91
26	0		female	120	24	40.22	119.91	2.28	1	2877.34	0	2750.53	0	3506.81	0	3420.34	9.38	1342.06	3.13	1372.37	0	1398.07	9.38	1377.1	9.38	3138.76	2.35	1372.4	5.47
27	0		female	102	34	34.02	281.55	2.75	1	3854.5	0	3158.9	6.25	4120.08	21.88	3603.96	15.63	1885.66	3.13	1813.82	12.5	1946.96	15.63	1987.88	23.44	3684.36	10.94	1908.58	13.68
31	0		female	109	19	22.07	51.51	1.96	1	3624.9	6.25	3216.77	3.13	4400.71	12.5	4110.84	3.13	1610.17	6.25	1590.66	0	1617.64	12.5	1571.35	3.13	3838.31	6.25	1597.46	5.47
32	0		female	109	23	53.54	83.42	3.24	2	3539.63	0	3617.44	0	3546.69	9.38	3988.74	3.13	1421.97	3.13	1463.48	3.13	1532.91	9.38	1565	15.63	3673.13	3.13	1495.84	7.82
36	0		female	120	23	56.55	44.44	2.28	2	2345.97	0	2347	0	2990.1	3.13	2867.45	3.13	1178.44	0	1253.72	0	1249.69	3.13	1311.21	4.69	2637.63	1.57	1248.26	1.96
37	1	drop out	female
38	0		female	120	23	58.01	57.8	2.66	2	3177.29	3.13	3283.66	9.38	3718.79	9.38	3852.17	9.38	1591.29	12.5	1550.81	3.13	1583.94	25	1608.82	18.75	3507.98	7.82	1583.72	14.84
43	0		female	102	27	56.74	282.28	4.6	2	3686.63	6.25	3670.4	6.25	4535.26	15.63	4512.25	12.5	2195.3	12.5	1820.56	9.38	1991.08	29.69	1956.33	21.88	4101.14	10.16	1990.82	18.36
48	0		female		27	61.79	249.18	2.63	2	4029.05	34.38	4118.26	28.13	4491.54	25	4570.83	25	1737.32	3.13	1761	3.13	1803.82	3.13	1767.8	4.69	4302.42	28.13	1767.49	3.52
50	0		female		28	14.1	115.57	2.11	2	3931.21	25	3456.04	9.38	4161.9	9.38	3969.38	15.63	1446.67	12.5	1430.72	0	1442.37	14.06	1501.69	7.81	3879.63	14.85	1455.36	8.59
51	0		female	120	23	56.74	66.98	2.73	1	2773.69	0	2428.53	0	3215.63	6.25	2709.97	0	1013.43	6.25	923.16	0	1141.9	3.13	999.19	7.81	2781.96	1.56	1019.42	4.3
52	1	head movements	female	86	24	58.81	62.23	3.17	2	3088.53	46.88	3313.56	43.75	2978.92	62.5	3104.06	46.88	1614.35	34.38	1515.74	28.13	1641.61	53.13	1593.13	45.31	3121.27	50	1591.21	40.24
57	0		female		23	47.14	90.67	1.85	1	2639.87	53.13	2549.41	46.88	3040	53.13	2943.36	56.25	1429.21	21.88	1346.17	18.75	1511.21	26.56	1492.33	15.63	2793.16	52.35	1444.73	20.71
60	0		female		28	66.45	60.45	2.2	2	3388.87	3.13	3594.4	6.25	4037.5	21.88	4022.38	9.38	1439.66	6.25	1391.45	0	1520.54	9.38	1488.41	7.81	3760.79	10.16	1460.01	5.86
61	0		female	109	35	33.23	365.48	3.18	1	2392.29	12.5	2108.59	0	2700.72	9.38	2580.87	6.25	1026.61	3.13	922.62	0	1100.88	7.81	1028.3	6.25	2445.62	7.03	1019.6	4.3
63	0		female	94	33	82.38	404.9	2.7	1	2553.33	6.25	2582.94	3.13	2875.97	3.13	2898.78	0	1499.31	0	1440.55	0	1484.62	9.38	1509.19	4.69	2727.76	3.13	1483.42	3.52
71	0		female	120	27	19.77	588.61	1.94	1	3669.43	6.25	3699.2	6.25	4317.13	6.25	4089.83	9.38	1586.16	21.88	1563.63	0	1682.57	17.19	1555.52	9.38	3943.9	7.03	1596.97	12.11
72	0		female	120	28	27.29	344.15	2.93	2	4309.4	15.63	3737.12	18.75	5526.47	12.5	5358.33	18.75	1928.83	0	1949.95	0	1968.88	6.25	1949.03	3.13	4732.83	16.41	1949.17	2.34
74	0		female	120	23	32.67	40.13	1.85	2	3244.54	12.5	3561.21	9.38	4240	25	4251.84	21.88	1595.07	6.25	1664.81	0	1636.09	15.63	1728.81	3.13	3824.4	17.19	1656.2	6.25
75	0		female	109	22	33.76	254.23	2.06	1	2868.32	3.13	2975.53	0	3522.61	12.5	3375.55	9.38	1042.97	9.38	1099.94	3.13	1185.74	21.88	1153.04	12.5	3185.5	6.25	1120.42	11.72
76	1	drop out	female		22	16.32	213.22	2.19	2									1492.3	3.13	1543.94	0	1559.87	15.63	1596.16	9.38	3722.67	4.69	1548.07	7.04
77	0		female	109	24	41.06	603.2	3.01	1	2175.71	12.5	1908.94	3.13	2390.35	3.13	2174.33	6.25	1083.66	0	1124.38	0	1164.74	15.63	1247.93	6.25	2162.33	6.25	1155.18	5.47
78	0		female		36	66.98	146.33		2	3633.69	0	2915.16	3.13	3502.68	3.13	3702.78	0	1737.29	6.25	2025.44	6.25	1830.28	15.63	1876.45	9.38	3438.58	1.57	1867.37	9.38
79	0		female	120	23	88.42	273.3		1	3697	9.38	3372.34	0	3675.4	6.25	4181.55	9.38	1798.54	6.25	1894.37	3.13	1857.18	9.38	1856.41	4.69	3731.57	6.25	1851.63	5.86
80	0		female		21	76.87	190.63		2	4273.19	34.38	4599.25	37.5	4545.95	37.5	4657.94	43.75	1616.7	3.13	1689.9	0	1705.9	17.19	1772.7	15.63	4519.08	38.28	1696.3	8.99
81	0		female	120	23	44.7	205.06		1	3047.47	0	3057.26	3.13	3514.52	3.13	3363.71	12.5	1398.58	3.13	1517.56	0	1494.92	6.25	1609.9	0	3245.74	4.69	1505.24	2.34
82	0		female	120	25	23.19	108.8		2	3253.03	3.13	3322.13	6.25	3948.55	9.38	3704.58	18.75	1436.93	9.38	1429.16	0	1440.59	15.63	1521.58	10.94	3557.07	9.38	1457.07	8.99
83	0		female		32	27.85	130.57		1	3026.94	3.13	2834.87	6.25	3698.86	12.5	3563.73	18.75	1338.68	12.5	1267.66	0	1487.96	26.56	1344.7	10.94	3281.1	10.16	1359.75	12.5
84	0		female		26	26.93	23.78	2.1	2	2044.1	3.13	2093.06	3.13	2514.97	9.38	2397.4	6.25	1436.03	3.13	1441.91	0	1477.18	10.94	1493.52	7.81	2262.38	5.47	1462.16	5.47
85	0		female	120	22	40.27	98.45	2.59	1	3273.14	9.38	2510.46	9.38	3662.03	3.13	3025.21	12.5	1138.81	0	1350.79	12.5	1181.38	14.06	1369.77	17.19	3117.71	8.6	1260.19	10.94
86	0		female		26	63.62	89.82	2.67	2	2537.69	0	2583.1	6.25	2710.84	0	2711.37	6.25	1112.38	0	1136.44	0	1209.87	4.69	1192.55	3.13	2635.75	3.13	1162.81	1.96
87	0		female	109	27	50.52	271.75	2.69	1	4873.58	15.63	4744.1	6.25	5312.75	21.88	4937.14	6.25	1600	3.13	1457.35	3.13	1626.89	14.06	1720.35	7.81	4966.89	12.5	1601.15	7.03
